# Supplementary material for: Ultrasound Features of Uterine Perivascular Epithelioid Cell Tumor (PEComa): A Systematic Review
Source: J Imaging. 2026 Jun 18;12(6):268. doi: 10.3390/jimaging12060268 (PMC13300927; doi:10.3390/jimaging12060268)
Supplement: Supplementary file 1 [file jimaging-12-00268-s001.zip]

Archive with 1 entries (1 files):
- jimaging-4272807-supplementary.pdf
